# Supplementary material for: Stealth Luminescent Organic Nanoparticles Made from Quadrupolar Dyes for Two-Photon Bioimaging: Effect of End-Groups and Core
Source: Molecules. 2022 Mar 29;27(7):2230. doi: 10.3390/molecules27072230 (PMC9000497; doi:10.3390/molecules27072230)
Supplement: Supplementary file 1 [file molecules-27-02230-s001.zip]

Archive with 1 entries (1 files):
- molecules-1624376-supplementary.pdf
